# Supplementary material for: Improving knowledge, attitudes and practice to prevent COVID-19 transmission in healthcare workers and the public in Thailand
Source: BMC Public Health. 2021 Apr 18;21:749. doi: 10.1186/s12889-021-10768-y (PMC8053080; doi:10.1186/s12889-021-10768-y)
Supplement: Supplementary file 1 — Additional file 1 Table S1. Results of the statistical tests for comparisons between baseline (1) and follow up (2 and 3). P values shown. [file 12889_2021_10768_MOESM1_ESM.xlsx]

## Sheet: Table S1
Table S1		HCW			PBC
		1 vs 2	1 vs 3	2 vs 3	1 vs 2	1 vs 3	2 vs 3
Knowledge
Transmission route	Droplets	ns	ns	ns	1	1	ns
	Aerosols	0.5034	0.0784	0.3323	0.1078	0.0614	0.8388
	Surfaces	0.2863	0.0013	0.0923	0.0433	0.0106	0.7905
	Food or drink	0.7552	0.0895	0.0336	0.1433	0.0336	0.4869
	Pets	0.7552	0.2624	0.0755	1	0.5716	0.6636
Max incubation 14 days		ns	ns	ns	ns	ns	ns
Symptoms	Fever	1	1	ns	ns	1	ns
	Cough	ns	1	1	ns	1	ns
	Anosmia	1	ns	1	0.5	0.625	1
	Sore throat	0.7539	0.7266	0.5811	1	0.0625	0.25
	Shortness of breath	0.3438	0.146	0.2891	1	0.3438	0.3438
	Nasal congestion	0.6476	0.7905	0.8145	0.0414	0.4049	0.2632
	Fatigue	0.1797	0.5078	0.4531	0.424	0.8145	0.3877
	Muscle and body pain	0.146	0.8145	0.5488	0.1153	0.0013	0.5811
	Headache	0.0574	0.0386	0.2266	1	0.0192	0.0192
	Diarrhoea	0.0075	0.0034	0.7744	0.049	0.0075	0.7011
Prevention	Not touch eyes/nose/mouth	1	1	ns	1	ns	1
	Cover when cough/sneeze	1	0.5	1	0.5	ns	0.5
	Mask	ns	ns	ns	1	1	1
	Self isolation	0.6875	0.375	1	0.625	1	1
	Physical/social distancing	ns	0.25	0.25	1	0.5	1
	Handwashing	ns	ns	ns	ns	ns	ns
	Stay home when sick	0.0156	1	0.0703	1	0.4807	0.5488
	Disinfect mobile phones	0.6875	0.0129	0.2101	0.8036	0.1094	0.0625
	Disinfect surfaces	1	0.0391	0.1094	0.3018	0.034	0.625
	Caution opening letters	0.0768	0.8506	0.0227	0.8238	0.69	0.3833
	Flu vaccine	0.4049	0.0007	0.6072	1	0.0639	0.0386
	Antibiotic use	1	1	0.2668	1	0.6476	0.8145
	Eating garlic/ginger/lemon	1	0.6072	0.0169	1	0.6291	0.3877
	Herbal medicine	<0.0001	<0.0001	1	0.0654	0.0703	0.375
	Homeopathy	0.146	0.6476	0.5488	0.1671	0.0013	0.5811
	Other	0.125	0.0063	0.0117	0.4531	0.0129	0.125
Masks	Change mask daily	0.1078	<0.0001	0.002	0.0075	0.0001	0.375
	N95 or equivalent	0.7539	0.7539	1	0.0026	0.0043	0.7744
	Medical/surgical	0.0313	0.0156	ns	0.6875	0.2188	0.625
	Other types	0.0433	0.0008	0.1081	0.1628	0.1641	1
	Cloth over face	<0.0001	0.0066	0.0113	0.0654	0.0703	0.6072
Hand hygiene	Wash hands 20s	<0.0001	<0.0001	1	<0.0001	<0.0001	0.0072
	Water with soap	0.125	0.5078	0.25	0.25	1	0.25
	Alcohol gel	0.0436	0.0043	0.4244	0.1081	0.006	0.3833
	Water alone	1	0.3593	0.146	1	0.1671	0.0386
	Alcohol gel + water	0.405	0.0005	<0.0001	0.6076	<0.0001	<0.0001
Distancing 1-2 m		0.0005	0.0003	1	0.0146	0.029	0.6072
Sources	Employer	0.625			0.625
	Friends/family	0.2891			0.2891
	Television	ns			0.6875
	Work colleagues	1			1
	Health workers	0.0352			0.6291
	Facebook	0.3018			1
	Govt press releases	0.0357			1
	Line	0.6636			0.4244
	Radio	0.1671			0.5235
	Posters	0.0755			0.5413
	Celebs/influencers	1			0.8318
	YouTube	0.0106			0.0755
	Newspapers	0.2153			1
	Govt website	0.8555			0.0351
	WHO website	0.2005			0.69
	Leaflets	0.2153			0.5413
	Twitter	0.0009			1
	Scientific journals	0.0046			0.2379
	Politicians	0.4244			0.1185
	WhatsApp	0.0002			1
	Other websites	0.0129			0.7539
	Other sources	0.125			0.0313
Attitudes	Follow recommendations	0.25			0.38
	How easy to avoid catching	0.39			0.1
	How severe for you	0.054			0.03
	Know how to prevent spread	0.46			1
	Know how to protect self	0.4			0.095
	How likely to get COVID	0.033			0.35
Practice
Prevention	Not touch eyes/nose/mouth	1	0.125	0.125	ns	ns	ns
	Cover when cough/sneeze	1	1	ns	ns	ns	ns
	Mask	ns	ns	ns	ns	ns	ns
	Self isolation	1	1	1	1	0.7539	0.7266
	Physical/social distancing	1	1	1	0.25	0.125	1
	Handwashing	1	ns	1	1	1	ns
	Stay home when sick	0.2891	1	0.125	0.7539	0.7905	1
	Disinfect mobile phones	0.0386	0.6072	0.0074	0.0574	0.0129	1
	Disinfect surfaces	1	0.0042	0.0042	0.0034	0.049	0.049
	Caution opening letters	0.019	1	0.1338	0.5572	0.5716	0.0931
	Flu vaccine	0.1849	0.3489	0.009	1	0.5114	0.5966
	Antibiotic use	0.0275	0.69	0.0884	1	1	0.8388
	Eating garlic/ginger/lemon	0.0051	0.1214	0.1671	0.4049	0.845	0.4049
	Herbal medicine	0.0005	0.0003	1	0.0192	0.2101	0.4807
	Homeopathy	0.1797	0.0241	0.2649	0.3438	1	0.5811
	Other	1	0.0386	0.0129	0.0117	0.0023	0.6875
Masks	Change mask daily	0.375	1	0.179	0.375	0.2188	0.625
	N95 or equivalent	0.0005	0.0002	0.0923	0.3616	0.0029	0.0351
	Medical/surgical	0.7539	0.2891	0.4531	0.5078	0.125	0.625
	Other types	0.0095	0.0031	1	0.073	0.7428	0.1628
	Cloth over face	<0.0001	0.0044	0.041	0.0923	1	0.1185
Hand hygiene	Wash hands 20s	<0.0001	<0.0001	0.1516	<0.0001	<0.0001	0.0007
	Water with soap	0.2188	0.7266	1	0.0063	0.1185	0.4531
	Alcohol gel	0.073	0.006	0.4049	0.0614	0.0046	0.5572
	Water alone	0.6476	0.6291	0.1797	0.3833	0.3833	1
	Alcohol gel + water	0.8642	<0.0001	<0.0001	0.006	0.0034	ns
Distancing 1-2 m		0.0127	0.0106	1	0.0146	0.0046	0.4807
